# Supplementary material for: Rhizobacteria Mitigate the Negative Effect of Aluminum on Pea Growth by Immobilizing the Toxicant and Modulating Root Exudation
Source: Plants (Basel). 2022 Sep 16;11(18):2416. doi: 10.3390/plants11182416 (PMC9503566; doi:10.3390/plants11182416)
Supplement: Supplementary file 1 [file plants-11-02416-s001.zip]

Archive with 1 entries (1 files):
- plants-1844462-supplementary.pdf
